# Supplementary material for: Exploring Information Available to and Used by Physicians on Antibiotic Use and Antibiotic Resistance in Jordan
Source: Antibiotics (Basel). 2021 Aug 11;10(8):963. doi: 10.3390/antibiotics10080963 (PMC8389019; doi:10.3390/antibiotics10080963)
Supplement: Supplementary file 1 [file antibiotics-10-00963-s001.zip]

Archive with 1 entries (1 files):
- antibiotics-1318901-supplementary.pdf
